# Supplementary material for: Identification of New L-Fucosyl and L-Galactosyl Amides as Glycomimetic Ligands of TNF Lectin Domain of BC2L-C from Burkholderia cenocepacia
Source: Molecules. 2023 Feb 3;28(3):1494. doi: 10.3390/molecules28031494 (PMC9919437; doi:10.3390/molecules28031494)
Supplement: Supplementary file 1 [file molecules-28-01494-s001.zip]

Archive with 1 entries (1 files):
- molecules-2132450-supplementary.pdf
